# Supplementary material for: Plant-Based Phytochemical Screening by Targeting Main Protease of SARS-CoV-2 to Design Effective Potent Inhibitors
Source: Biology (Basel). 2021 Jun 26;10(7):589. doi: 10.3390/biology10070589 (PMC8301192; doi:10.3390/biology10070589)
Supplement: Supplementary file 1 [file biology-10-00589-s001.zip]

Archive with 1 entries (1 files):
- biology-1251035-supplementary.pdf
